# Supplementary material for: In Silico Maturation of a Nanomolar Antibody against the Human CXCR2
Source: Biomolecules. 2022 Sep 13;12(9):1285. doi: 10.3390/biom12091285 (PMC9496334; doi:10.3390/biom12091285)
Supplement: Supplementary file 1 [file biomolecules-12-01285-s001.zip]

Archive with 1 entries (1 files):
- biomolecules-1844565-supplementary.pdf
